# Supplementary material for: Elucidating Scarab Divergence in an Evolutionary-Ecological Context through the Comprehensive Analysis of the Complete Mitogenome of Anomala
Source: Genes (Basel). 2024 Aug 3;15(8):1022. doi: 10.3390/genes15081022 (PMC11353958; doi:10.3390/genes15081022)
Supplement: Supplementary file 1 [file genes-15-01022-s001.zip]

Archive with 1 entries (1 files):
- genes-3107878-supplementary.pdf
